# Supplementary material for: Proteomic insights into extinction memory deficits in stress-susceptible female rats
Source: Front Behav Neurosci. 2026 Jan 13;19:1703714. doi: 10.3389/fnbeh.2025.1703714 (PMC12835298; doi:10.3389/fnbeh.2025.1703714)
Supplement: Supplementary file 1 [file Table_1.XLSX]

## Sheet: TMT Tags Description
	TMT Label	Sample ID	Category
	126	1	Good Extinction (resilient)
	127N	2	Good Extinction (resilient)
	127C	3	Good Extinction (resilient)
	128N	4	Good Extinction (resilient)
	128C	5	Good Extinction (resilient)
	129N	6	Poor Extinction (susceptible)
	129C	7	Poor Extinction (susceptible)
	130N	8	Poor Extinction (susceptible)
	130C	9	Poor Extinction (susceptible)
	131N	10	Poor Extinction (susceptible)
